# Supplementary material for: Phosphorylation of seryl-tRNA synthetase by ATM/ATR is essential for hypoxia-induced angiogenesis
Source: PLoS Biol. 2020 Dec 22;18(12):e3000991. doi: 10.1371/journal.pbio.3000991 (PMC7755189; doi:10.1371/journal.pbio.3000991)
Supplement: S1 Data — (XLSX) [file pbio.3000991.s012.xlsx]

## Sheet: Fig 1A 1B
Experiment 1														Fig 1A						Fig 1B
	Ct(beta-actin)			means- Ct (beta-actin)		Ct (VEGFA)				Ct(VEGFA)-Ct(beta-actin)				Relative mRNA levels				MEAN		Hypoxia/Normoxia
sh-Control normoxia	19.7369	19.6317	19.8421	19.7369		25.4506	25.6228	25.6261		5.7137	5.88592	5.88917		1.08365	0.961711	0.959549		1.00164		1.08188	0.96014	0.957982
sh-Control Hypoxia	20.1082	20.185	20.1678	20.1537		24.5284	24.5925	24.6289		4.37471	4.43883	4.47519		2.74135	2.62219	2.55693		2.64016		2.73688	2.61791	2.55275
sh-GlyRS normoxia	19.3082	19.3108	19.3031	19.3074		25.0085	25.1701	25.3749		5.70113	5.86277	6.06758		1.09313	0.977269	0.847932		0.972777		1.12372	1.00462	0.871661
sh-GlyRS Hypoxia	19.7586	19.8002	19.6839	19.7476		24.2235	24.2526	24.3334		4.47594	4.50505	4.58585		2.5556	2.50455	2.36813		2.47609		2.62712	2.57464	2.4344
sh-SerRS normoxia	19.9357	19.8368	19.8341	19.8688		ND	24.9547	24.9402		#VALUE!	5.08587	5.07138		#VALUE!	1.6745	1.6914		1.68295		#VALUE!	0.994978	1.00502
sh-SerRS Hypoxia	20.3281	20.125	20.2137	20.2223		24.9074	24.8263	24.822		4.68516	4.60402	4.5997		2.2106	2.33848	2.34551		2.2982		1.31353	1.38952	1.39369
Experiment 2
	Ct(beta-actin)			means- Ct (beta-actin)		Ct (VEGFA)				Ct(VEGFA)-Ct(beta-actin)				Relative mRNA levels
sh-Control normoxia	20.2603	20.2852	20.1143	20.22		25.7761	25.8186	25.8983		5.55618	5.59861	5.67833		1.03876	1.00865	0.954428		1.00061		1.03812	1.00803	0.953843
sh-Control Hypoxia	20.9058	20.9182	20.8996	20.9079		24.9656	25.0231	25.0172		4.05777	4.11525	4.10937		2.93482	2.82019	2.8317		2.86224		2.93302	2.81846	2.82997
sh-GlyRS normoxia	20.6687	19.9508	20.1397	20.2531		25.6125	25.7072	25.6566		5.3594	5.4541	5.40353		1.19056	1.11492	1.15469		1.15339		1.03223	0.966647	1.00113
sh-GlyRS Hypoxia	20.9132	20.8249	20.7317	20.8233		24.3896	24.4557	24.6229		3.56632	3.63245	3.79966		4.12593	3.94109	3.50978		3.85893		3.57721	3.41695	3.04301
sh-SerRS normoxia	20.0744	19.9296	19.9297	19.9779		24.9029	24.9014	25.0379		4.92497	4.92344	5.06002		1.6089	1.61061	1.46513		1.56154		1.03033	1.03142	0.938255
sh-SerRS Hypoxia	20.8919	20.8931	20.8944	20.8931		24.9842	24.9662	25.3363		4.09109	4.07307	4.4431		2.86781	2.90387	2.2469		2.67286		1.83652	1.85961	1.4389
Experiment 2
	Ct(beta-actin)			means- Ct (beta-actin)		Ct (VEGFA)				Ct(VEGFA)-Ct(beta-actin)				Relative mRNA levels
sh-Control normoxia	19.0487	19.053	19.0361	19.0459		24.5511	24.5765	24.6447		5.50519	5.53059	5.59879		1.02788	1.00994	0.963308		1.00037		1.02749	1.00956	0.962948
sh-Control Hypoxia	19.5512	19.526	19.5386	19.5386		24.1465	24.0563	24.2121		4.60787	4.51769	4.67346		1.91452	2.03801	1.82943		1.92732		1.91381	2.03725	1.82875
sh-GlyRS normoxia	18.6891	18.6613	18.7169	18.6891		24.589	24.5796	24.5569		5.8999	5.89049	5.86781		0.781843	0.786959	0.799429		0.78941		0.990414	0.996895	1.01269
sh-GlyRS Hypoxia	19.9276	19.1359	19.543	19.5355		24.267	24.3463	24.5699		4.73154	4.81079	5.03444		1.75724	1.66332	1.42445		1.615		2.22602	2.10704	1.80445
sh-SerRS normoxia	19.3901	n/a	n/a	19.3901		24.4146	24.4339	n/a		5.02448	5.04372	#VALUE!		1.43433	1.41532	#VALUE!		1.42483		1.00667	0.993331	#VALUE!
sh-SerRS Hypoxia	19.771	19.7831	19.6736	19.7426		24.3329	24.4164	24.4719		4.59037	4.67384	4.72929		1.93789	1.82895	1.75999		1.84228		1.36009	1.28363	1.23523
							Fig 1A
								Significant?	P value	Mean of Normoxia	Mean of Hypoxia	Difference	SE of difference	t ratio	df	Adjusted P Value
							sh-Control	Yes	<0.000001	1.001	2.477	-1.476	0.1441	10.24	16	<0.000001
							sh-GlyRS	Yes	0.000138	0.9719	2.65	-1.678	0.3374	4.973	16	0.000276
							sh-SerRS	Yes	0.00055	1.557	2.271	-0.7139	0.1605	4.449	14	0.00055
							Fig 1B
								Significant?	P value	Mean of Normoxia	Mean of Hypoxia	Difference	SE of difference	t ratio	df	Adjusted P Value
							sh-Control	Yes	<0.000001	1	2.474	-1.474	0.1438	10.25	16	<0.000001
							sh-GlyRS	Yes	<0.000001	1	2.646	-1.646	0.2	8.23	16	<0.000001
							sh-SerRS	Yes	0.000142	1	1.457	-0.4567	0.08833	5.171	14	0.000142

## Sheet: Fig 2A
Experiment 1
	Ct (beta-actin)		means			Ct (VEGFA)				Ct (VEGFA)-Ct (beta-actin)				Relative VEGFA levels
Vector	16.9472	16.9575	16.9524			22.5343	22.5084	22.548		5.58193	5.5561	5.59563		0.997199	1.01522	0.987776
SerRS-WT	15.0954	14.9633	15.0294			22.3038	22.2541	22.1523		7.27436	7.22469	7.12287		0.308539	0.319347	0.3427
SerRS-WT	14.7652	14.6599	14.7125			22.2486	22.1699	21.9577		7.53613	7.45742	7.24516		0.257343	0.271772	0.314849
SerRS-AA	15.3056	15.2478	15.2767			21.7452	21.7075	21.7988		6.46843	6.43072	6.52205		0.539412	0.553696	0.519731
SerRS-DD	16.6659	16.5684	16.6171			21.9641	21.9844	21.9162		5.34692	5.36727	5.29904		1.17362	1.15718	1.21323
Experiment 2
	Ct (beta-actin)		means			Ct (VEGFA)				Ct (VEGFA)-Ct (beta-actin)				Relative VEGFA levels
Vector	18.0684	18.224	18.1462			20.3634	19.886	19.3979		2.2172	1.73979	1.25175		0.716506	0.997545	1.3991
SerRS-WT	17.8888	17.8078	17.8483			19.8202	20.2915	20.3534		1.97191	2.44317	2.50513		0.849292	0.612624	0.586872
SerRS-AA	18.7133	18.666	18.6896			22.8506	21.3029	21.507		4.16103	2.61332	2.8174		0.186238	0.544471	0.47265
SerRS-DD	17.7896	18.0152	17.9024			19.3615	19.3833	19.433		1.45914	1.4809	1.53062		1.21176	1.19362	1.15318
Table Analyzed	Data 1		Data 2
Column B	SerRS-WT		SerRS-AA
vs.	vs.		vs.
Column A	Vector		Vector
Unpaired t test
P value	0.0001		0.0004
P value summary	***		***
Significantly different (P < 0.05)?	Yes		Yes
One- or two-tailed P value?	Two-tailed		Two-tailed
t, df	t=5.322, df=13		t=5.175, df=10
How big is the difference?
Mean of column A	1.019		1.019
Mean of column B	0.4293		0.4694
Difference between means (B - A) ± SEM	-0.5896 ± 0.1108		-0.5495 ± 0.1062
95% confidence interval	-0.8290 to -0.3503		-0.7861 to -0.3129
R squared (eta squared)	0.6854		0.7281
F test to compare variances
F, DFn, Dfd	1.131, 5, 8		2.370, 5, 5
P value	0.833		0.3654
P value summary	ns		ns
Significantly different (P < 0.05)?	No		No
Data analyzed
Sample size, column A	6		6
Sample size, column B	9		6

## Sheet: Fig 2B
3-4 fish mixed together for each group
	Ct(beta-actin)		average		Ct(vegfa)				Ct(vegfa)-Ct(beta-actin)				relative vegfa level
Control-MO	22.8796	23.0065	22.943		35.0328	35.0962	35.5601		12.0897	12.1532	12.6171		1.14627	1.09694	0.795301
SerRS-MO	23.2899	23.2899	23.2899		33.6895	33.6336	33.3509		10.3996	10.3436	10.061		3.69899	3.84517	4.67748
SerRS-MO+SerRS-WT	20.4096	20.2124	20.311		32.9641	32.8876	32.6619		12.6531	12.5765	12.3509		0.7757	0.817986	0.956462
SerRS-MO+SerRS-AA	21.8787	21.8136	21.8461		33.4276	33.1385	33.2145		11.5814	11.2923	11.3684		1.63044	1.99219	1.88994
SerRS-MO+SerRS-DD	22.1289	22.5194	22.3241		32.2645	32.2694	32.248		9.94033	9.94529	9.92387		5.0854	5.06794	5.14374
Table Analyzed	Data 1		Data 1		Data 1
Column B	SerRS-MO		SerRS-MO+SerRS-WT		SerRS-MO+SerRS-AA
vs.	vs.		vs.		vs.
Column A	Control-MO		SerRS-MO		SerRS-MO
Unpaired t test
P value	0.0007		0.0005		0.0023
P value summary	***		***		**
Significantly different (P < 0.05)?	Yes		Yes		Yes
One- or two-tailed P value?	Two-tailed		Two-tailed		Two-tailed
t, df	t=9.451, df=4		t=10.41, df=4		t=6.919, df=4
How big is the difference?
Mean of column A	1.013		4.074		4.074
Mean of column B	4.074		0.85		1.838
Difference between means (B - A) ± SEM	3.061 ± 0.3239		-3.224 ± 0.3096		-2.236 ± 0.3232
95% confidence interval	2.162 to 3.960		-4.083 to -2.364		-3.134 to -1.339
R squared (eta squared)	0.9571		0.9644		0.9229
F test to compare variances
F, DFn, Dfd	7.717, 2, 2		31.16, 2, 2		8.011, 2, 2
P value	0.2294		0.0622		0.222
P value summary	ns		ns		ns
Significantly different (P < 0.05)?	No		No		No
Data analyzed
Sample size, column A	3		3		3
Sample size, column B	3		3		3

## Sheet: Fig 3B
Experiment 1		Ct				Quantity (%)			average	Relative to WT
Standard	0.1% input	32.9734	33.1693	33.337		0.1
Standard	1% input	29.7079	29.774	29.7531		1
Standard	10% input	26.228	26.1602	26.0693		10
Standard	100% input	22.8565	22.7808	22.5246		100
unknown	SerRS-WT, #1	31.1215	30.9691	30.8806		0.388999	0.43013	0.455994	0.425041	1
unknown	SerRS-AA, #1	31.6871	31.5584	31.2921		0.267864	0.291609	0.347595	0.302356	0.711357
unknown	SerRS-AA, #1	31.4694	31.343	31.1085		0.309235	0.336114	0.392344	0.345898	0.813799
unknown	SerRS-WT, #2	31.2629	31.3161	31.1265		0.354366	0.342139	0.387717	0.361407	1
unknown	SerRS-DD, #2	32.5709	32.6516	32.3011		0.149541	0.141791	0.178665	0.156666	0.433487
unknown	SerRS-DD, #2	32.8899	32.7655	32.742		0.121168	0.131527	0.133588	0.128761	0.356277
Experiment 2
Standard	0.1% input	32.6307	32.9455	32.2983		0.1
Standard	1% input	29.0885	29.1041	28.9876		1
Standard	10% input	25.5827	25.6088	25.7867		10
Standard	100% input	22.1265	22.2172	22.2031		100
unknown	SerRS-WT, #1	30.7311	30.6906	30.7218		0.343155	0.352495	0.34529	0.34698	1
unknown	SerRS-AA, #1	30.3206	30.3929	30.4646		0.450523	0.429424	0.409501	0.429816	1.23873
unknown	SerRS-AA, #1	30.8319	30.91	30.9206		0.320978	0.304775	0.302638	0.309464	0.891877
unknown	SerRS-WT, #2	30.7306	30.8018	30.6591		0.343289	0.327446	0.359941	0.343559	1
unknown	SerRS-DD, #2	32.2246	32.2614	32.1597		0.127478	0.124407	0.133084	0.128323	0.37351
unknown	SerRS-DD, #2	32.287	32.5183	32.8702		0.122311	0.104926	0.0830905	0.103443	0.301091
Table Analyzed	Data 1
Column C	SerRS-DD
vs.	vs.
Column A	SerRS-WT
Unpaired t test
P value	<0.0001
P value summary	****
Significantly different (P < 0.05)?	Yes
One- or two-tailed P value?	Two-tailed
t, df	t=23.25, df=6
How big is the difference?
Mean of column A	1
Mean of column C	0.3661
Difference between means (C - A) ± SEM	-0.6339 ± 0.02726
95% confidence interval	-0.7006 to -0.5672
R squared (eta squared)	0.989
F test to compare variances
F, DFn, Dfd	Infinity, 3, 3
P value	<0.0001
P value summary	****
Significantly different (P < 0.05)?	Yes
Data analyzed
Sample size, column A	4
Sample size, column C	4

## Sheet: Fig 3D
		Ct				Quantification (%)
STANDARD	0.01% input	34.9907	35.8785	36.8993		0.01
STANDARD	0.1% input	35.4757	36.1508	30.3238		0.1
STANDARD	1% input	34.9711	34.6998	33.8591		1
STANDARD	10% input	31.8707	31.2029	31.2273		10
STANDARD	100% input	27.6006	27.5646	27.4064		100
		sample #1	sample #2	sample #3
Unknown	IP: SerRS, 0 h	33.7577	32.9008	33.1024		0.27555	0.764045	0.601059
Unknown	IP: SerRS, 1 h	33.5806	33.2524	32.8976		0.340238	0.502786	0.766947
Unknown	IP: SerRS, 3 h	33.2932	34.0334	34.7759		0.478978	0.198476	0.0820207
Unknown	IP: SerRS, 6 h	33.6693	33.948	34.1881		0.306135	0.219723	0.165098
Unknown	IP: SerRS, 12 h	35.3422	36.0092	37.5774		0.0418039	0.018901	0.00292359
Unknown	IP: c-Myc, 0 h	36.7467	34.2915	36.11		0.00785754	0.145985	0.0167645
Unknown	IP: c-Myc, 1 h	34.9822	34.2955	35.1937		0.0641647	0.145299	0.0498873
Unknown	IP: c-Myc, 3 h	35.6446	34.9397	34.8279		0.0291701	0.0674943	0.0770994
Unknown	IP: c-Myc, 6 h	34.7847	33.9876	35.5989		0.0811709	0.209603	0.0307996
Unknown	IP: c-Myc, 12 h	35.2123	32.6614	32.829		0.0487966	1.01595	0.832221
Unknown	IP: HIF-1a, 0 h	35.6391	34.1943	35.0674		0.0293625	0.163897	0.0579823
Unknown	IP: HIF-1a, 1 h	35.0979	36.1162	35.018		0.0559116	0.0166401	0.0614918
Unknown	IP: HIF-1a, 3 h	35.0959	35.8961	36.0653		0.0560483	0.0216242	0.0176806
Unknown	IP: HIF-1a ,6 h	33.4726	35.9354	35.4249		0.386902	0.0206356	0.037889
Unknown	IP: HIF-1a, 12 h	33.3066	32.9641	33.2405		0.471395	0.708605	0.509973
Unknown	IP: IgG, 0 h	35.2792	34.7391	35.6177		0.045058	0.0856925	0.0301193
Unknown	IP: IgG, 1 h	36.4831	37.1078	39.3381		0.0107527	0.00511234	0.000359614
Unknown	IP: IgG, 3 h	35.2446	37.5184	36.522		0.0469545	0.00313633	0.010267
Unknown	IP: IgG, 6 h	36.5084	36.2067	36.5741		0.0104339	0.0149412	0.00964912
Unknown	IP: IgG, 12 h	36.1048	34.8652	35.0739		0.0168678	0.0737529	0.0575295
SerRS
0h vs. 12h	Unpaired t test
	P value	0.0217
	P value summary	*
	Significantly different (P < 0.05)?	Yes
	One- or two-tailed P value?	Two-tailed
HIF-1a	Unpaired t test
0h vs. 12h	P value	0.0047
	P value summary	**
	Significantly different (P < 0.05)?	Yes
	One- or two-tailed P value?	Two-tailed
	t, df	t=5.687, df=4

## Sheet: Fig 3E
PCR plate#1		Ct				Quantification (%)
Standard	0.1% input	29.24	30.3	29.44		0.1
Standard	1% input	26.39	26.51	26.59		1
Standard	10% input	23.58	23.55	23.54		10
Standard	100% input	21.92	21.76	21.87		100
		sample #1	sample #2	sample #3		sample #1	sample #2	sample #3
Unknown	IP: IgG 0h	32.61	32.6	32.36		0.005786	0.005836	0.007197
Unknown	IP: IgG 6h	33.19	34	33.4		0.003487	0.001719	0.002903
Unknown	IP: IgG 12h	33.42	33.54	32.84		0.002852	0.002569	0.004733
Unknown	IP: c-Myc 0h	32.14	30.9	31.74		0.008721	0.02575	0.01237
Unknown	IP: c-Myc 6h	31.36	30.65	30.47		0.01723	0.03204	0.03749
Unknown	IP: c-Myc 12h	28.51	28.88	28.81		0.2076	0.1503	0.1597
PCR plate#2		Ct				Quantification (%)
Standard	0.1% input	29.97	30.65	30.25		0.1
Standard	1% input	26.8	26.42	26.64		1
Standard	10% input	23.3	23.02	23.08		10
Standard	100% input	22.04	22.29	21.83		100
		sample #1	sample #2	sample #3		sample #1	sample #2	sample #3
Unknown	IP: HIF-1a 0h	31.7	31.27	31.34		0.0204	0.02899	0.02738
Unknown	IP: HIF-1a 6h	30.6	30.38	30.25		0.0501	0.05996	0.06668
Unknown	IP: HIF-1a 12h	29.29	28.72	28.64		0.146	0.2326	0.2483
PCR plate#3		Ct				Quantification (%)
Standard	0.1% input	30.26	30.65	30.05		0.1
Standard	1% input	26.91	26.67	26.65		1
Standard	10% input	23.59	23.54	23.58		10
Standard	100% input	21.76	21.91	22.17		100
		sample #1	sample #2	sample #3		sample #1	sample #2	sample #3
Unknown	IP: SerRS 0h	28.34	28.48	28.76		0.3528	0.3148	0.2506
Unknown	IP: SerRS 6h	28.6	28.76	28.9		0.2855	0.2506	0.2236
Unknown	IP: SerRS 12h	30.18	31.22	31.18		0.07891	0.03385	0.03497
IP: SerRS 0h			IP: HIF-1a 0h			IP: HIF-1a 0h			IP: c-Myc 0h
vs.			vs.			vs.			vs.
IP: SerRS 12h			IP: HIF-1a 12h			IP: HIF-1a 6h			IP: c-Myc 12h
Unpaired t test			Unpaired t test			Unpaired t test			Unpaired t test
P value	0.0015		P value	0.0045		P value	0.0037		P value	0.0011
P value summary	**		P value summary	**		P value summary	**		P value summary	**
Significantly different (P < 0.05)?	Yes		Significantly different (P < 0.05)?	Yes		Significantly different (P < 0.05)?	Yes		Significantly different (P < 0.05)?	Yes
One- or two-tailed P value?	Two-tailed		One- or two-tailed P value?	Two-tailed		One- or two-tailed P value?	Two-tailed		One- or two-tailed P value?	Two-tailed
t, df	t=7.711, df=4		t, df	t=5.745, df=4		t, df	t=6.064, df=4		t, df	t=8.487, df=4
How big is the difference?			How big is the difference?			How big is the difference?			How big is the difference?
Mean of column A	0.3061		Mean of column A	0.0256		Mean of column A	0.0256		Mean of column A	0.01563
Mean of column E	0.04927		Mean of column E	0.209		Mean of column D	0.05893		Mean of column E	0.1725
Difference between means (E - A) ± SEM	-0.2568 ± 0.03330		Difference between means (E - A) ± SEM	0.1834 ± 0.03192		Difference between means (D - A) ± SEM	0.03333 ± 0.005497		Difference between means (E - A) ± SEM	0.1569 ± 0.01849
95% confidence interval	-0.3493 to -0.1643		95% confidence interval	0.09475 to 0.2720		95% confidence interval	0.01807 to 0.04860		95% confidence interval	0.1056 to 0.2082
R squared (eta squared)	0.937		R squared (eta squared)	0.8919		R squared (eta squared)	0.9019		R squared (eta squared)	0.9474
F test to compare variances			F test to compare variances			F test to compare variances			F test to compare variances
F, DFn, Dfd	4.050, 2, 2		F, DFn, Dfd	145.1, 2, 2		F, DFn, Dfd	3.334, 2, 2		F, DFn, Dfd	11.67, 2, 2
P value	0.3961		P value	0.0137		P value	0.4615		P value	0.1579
P value summary	ns		P value summary	*		P value summary	ns		P value summary	ns
Significantly different (P < 0.05)?	No		Significantly different (P < 0.05)?	Yes		Significantly different (P < 0.05)?	No		Significantly different (P < 0.05)?	No
Data analyzed			Data analyzed			Data analyzed			Data analyzed
Sample size, column A	3		Sample size, column A	3		Sample size, column A	3		Sample size, column A	3
Sample size, column E	3		Sample size, column E	3		Sample size, column D	3		Sample size, column E	3

## Sheet: Fig 3F
PCR Plate #1: IP:SerRS		Ct				Quantification (%)
Standard	0.1% input	31.4577	31.5293	31.1165		0.1
Standard	1% input	29.9211	29.903	30.5225		1
Standard	10% input	27.4141	27.1957	27.2758		10
Standard	100% input	24.2696	24.2117	24.2656		100
									average %		Relative to (SerRS-WT, normoxia)
Unknown	SerRS-WT, normoxia, #1	30.4636	30.0089	29.7969		0.386562	0.596067	0.729471	0.5707		1.00713
Unknown	SerRS-WT, normoxia, #2	30.2191	29.8846	30.0037		0.487946	0.670981	0.599042	0.58599		1.03412
Unknown	SerRS-WT, normoxia, #3	29.8047	30.3368	30.2594		0.724075	0.436218	0.469549	0.543281		0.958748
Unknown	SerRS-WT, hyoxia, #1	30.4798	30.6041	30.9416		0.380664	0.338146	0.245198	0.321336		0.567074
Unknown	SerRS-WT, hyoxia, #2	31.204	30.5201	30.3545		0.190984	0.36634	0.428914	0.328746		0.58015
Unknown	SerRS-WT, hyoxia, #3	30.6512	31.1052	30.1989		0.323322	0.209813	0.497444	0.343526		0.606234
Unknown	SerRS-AA, normoxia, #1	30.2152	30.5053	29.7946		0.489765	0.371525	0.731039	0.530776		0.936681
Unknown	SerRS-AA, normoxia, #2	30.1754	30.1177	30.0643		0.50867	0.537421	0.56544	0.537177		0.947976
Unknown	SerRS-AA, normoxia, #3	30.0085	29.8689	30.0893		0.596298	0.681129	0.552143	0.609857		1.07624
Unknown	SerRS-AA, hyoxia, #1	30.0572	30.1583	29.747		0.569291	0.517056	0.764954	0.617101		1.08902
Unknown	SerRS-AA, hyoxia, #2	29.8444	29.6534	29.5193		0.697204	0.836282	0.950194	0.827894		1.46101
Unknown	SerRS-AA, hyoxia, #3	30.4505	30.6006	29.9503		0.391444	0.339288	0.630337	0.45369		0.800643
Unknown	SerRS-DD, normoxia, #1	30.7591	30.4347	n/a		0.291748	0.39736	n/a	0.344554		0.608047
Unknown	SerRS-DD, normoxia, #2	30.8755	n/a	30.8926		0.261128	n/a	0.256913	0.25902		0.457103
Unknown	SerRS-DD, normoxia, #3	n/a	30.8224	30.9556		n/a	0.274681	0.241951	0.258316		0.45586
Unknown	SerRS-DD, hyoxia, #1	n/a	30.7623	30.5725		n/a	0.29086	0.348505	0.319683		0.564156
Unknown	SerRS-DD, hyoxia, #2	30.8677	30.5869	n/a		0.263084	0.343739	n/a	0.303412		0.535442
Unknown	SerRS-DD, hyoxia, #3	30.7786	n/a	30.8529		0.28638	n/a	0.266807	0.276593		0.488114
PCR Plate #2: IP:c-Myc		Ct				Quantification (%)
Standard	0.1% input	31.5644	31.4384	31.5832		0.1
Standard	1% input	30.1017	30.5178	30.3227		1
Standard	10% input	27.112	27.2806	27.2021		10
Standard	100% input	24.143	24.1985	24.1758		100
									average %		Relative to (SerRS-WT, normoxia)
Unknown	SerRS-WT, normoxia, #1	30.4914	30.0649	30.1421		0.427724	0.631697	0.588646	0.549355		1.09661
Unknown	SerRS-WT, normoxia, #2	30.518	30.1543	30.6154		0.417445	0.582113	0.381865	0.460474		0.91919
Unknown	SerRS-WT, normoxia, #3	29.9017	30.661	30.6223		0.733361	0.36627	0.379487	0.493039		0.984196
Unknown	SerRS-WT, hyoxia, #1	29.4089	29.4394	29.3369		1.15073	1.11915	1.22906	1.16631		2.32817
Unknown	SerRS-WT, hyoxia, #2	29.3996	29.7156	29.5475		1.1606	0.869348	1.01377	1.01457		2.02527
Unknown	SerRS-WT, hyoxia, #3	29.6074	29.6439	29.0295		0.959797	0.92825	1.62796	1.172		2.33953
Unknown	SerRS-AA, normoxia, #1	30.1207	30.2522	30.2213		0.600293	0.532281	0.547542	0.560039		1.11794
Unknown	SerRS-AA, normoxia, #2	30.0717	30.545	30.5512		0.627781	0.407252	0.404944	0.479993		0.958153
Unknown	SerRS-AA, normoxia, #3	30.048	30.1541	30.5006		0.641519	0.58222	0.424135	0.549292		1.09649
Unknown	SerRS-AA, hyoxia, #1	29.9986	30.581	30.3074		0.671184	0.39406	0.506069	0.523771		1.04554
Unknown	SerRS-AA, hyoxia, #2	30.6762	30.1465	30.0808		0.361225	0.586278	0.622552	0.523352		1.04471
Unknown	SerRS-AA, hyoxia, #3	30.798	30.0283	30.3106		0.323144	0.653182	0.504595	0.49364		0.985396
Unknown	SerRS-DD, normoxia, #1	29.6335	29.4647	29.4275		0.937159	1.09358	1.13139	1.05404		2.10406
Unknown	SerRS-DD, normoxia, #2	29.6215	29.2864	29.5249		0.947482	1.28712	1.03493	1.08985		2.17553
Unknown	SerRS-DD, normoxia, #3	29.977	29.7526	29.6354		0.68454	0.840438	0.935492	0.820157		1.63718
Unknown	SerRS-DD, hyoxia, #1	28.8888	28.8058	28.7986		1.85144	1.99739	2.01063	1.95315		3.89885
Unknown	SerRS-DD, hyoxia, #2	29.1196	28.8746	n/a		1.49927	1.87571	n/a	1.68749		3.36854
Unknown	SerRS-DD, hyoxia, #3	28.8991	28.8393	28.8199		1.83407	1.93713	1.97185	1.91435		3.8214
PCR Plate #3: IP:HIF-1a		Ct				Quantification (%)
Standard	0.1% input	31.0385	31.2207	31.16		0.1
Standard	1% input	30.3002	30.1841	30.4328		1
Standard	10% input	27.2274	27.2005	27.3717		10
Standard	100% input	24.2861	24.174	24.2087		100
									average %		Relative to (SerRS-WT, normoxia)
Unknown	SerRS-WT, normoxia, #1	30.5989	30.6334	30.4027		0.320436	0.309925	0.387455	0.339272		1.1526
Unknown	SerRS-WT, normoxia, #2	30.5357	31.003	31.3623		0.340655	0.216714	0.153055	0.236808		0.8045
Unknown	SerRS-WT, normoxia, #3	30.693	30.8003	30.4651		0.292537	0.263682	0.364727	0.306982		1.0429
Unknown	SerRS-WT, hyoxia, #1	29.1892	29.3282	29.4704		1.25413	1.09621	0.955296	1.10188		3.74338
Unknown	SerRS-WT, hyoxia, #2	29.2744	29.233	29.4586		1.15479	1.20198	0.966191	1.10765		3.763
Unknown	SerRS-WT, hyoxia, #3	29.4054	29.7399	29.4413		1.01724	0.735928	0.982553	0.911906		3.09799
Unknown	SerRS-AA, normoxia, #1	30.4022	30.6302	30.5607		0.387646	0.310869	0.332514	0.343676		1.16756
Unknown	SerRS-AA, normoxia, #2	30.8194	30.566	30.9235		0.258855	0.330799	0.234028	0.274561		0.932757
Unknown	SerRS-AA, normoxia, #3	31.0978	31.1495	30.713		0.197703	0.188055	0.28692	0.224226		0.761755
Unknown	SerRS-AA, hyoxia, #1	30.5343	30.7938	30.2024		0.341105	0.265345	0.470334	0.358928		1.21937
Unknown	SerRS-AA, hyoxia, #2	30.8067	30.7783	30.6147		0.262045	0.26935	0.31557	0.282322		0.959122
Unknown	SerRS-AA, hyoxia, #3	30.6655	30.5168	30.5759		0.300439	0.34693	0.327648	0.325006		1.10413
Unknown	SerRS-DD, normoxia, #1	30.9793	30.721	30.6298		0.221733	0.284716	0.310989	0.272479		0.925686
Unknown	SerRS-DD, normoxia, #2	30.7661	30.868	30.4996		0.272543	0.246944	0.35275	0.290746		0.987742
Unknown	SerRS-DD, normoxia, #3	30.7015	30.9972	31.1861		0.290153	0.217924	0.181519	0.229865		0.780915
Unknown	SerRS-DD, hyoxia, #1	29.3817	29.0879	29.3898		1.04093	1.3832	1.03273	1.15229		3.91463
Unknown	SerRS-DD, hyoxia, #2	29.4676	29.6576	29.0816		0.957867	0.796939	1.39168	1.04883		3.56316
Unknown	SerRS-DD, hyoxia, #3	29.121	29.5493	29.3106		1.3397	0.884992	1.11503	1.11324		3.78198
t-test	hypoxia vs normoxia,Significant?	P value	Mean of nomoxia	Mean of hypoxia	Difference	SE of difference	t ratio	df
IP-SRS, SerRS-WT	Yes	7.5e-05	1	0.5845	0.4155	0.02487	16.71	4
IP-SRS, SerRS-AA	No	0.544252	0.987	1.117	-0.1299	0.1963	0.6618	4
IP-SRS, SerRS-DD	No	0.70757	0.507	0.5292	-0.02223	0.05517	0.403	4
IP-c-Myc, SerRS-WT	Yes	0.000435	1	2.231	-1.231	0.1152	10.68	4
IP-c-Myc, SerRS-AA	No	0.581055	1.058	1.025	0.03231	0.05388	0.5996	4
IP-c-Myc, SerRS-DD	Yes	0.001877	1.972	3.696	-1.724	0.2363	7.295	4
IP-HIF1a, SerRS-WT	Yes	0.000465	1	3.535	-2.535	0.2414	10.5	4
IP-HIF1a, SerRS-AA	No	0.372291	0.954	1.094	-0.1402	0.1397	1.004	4
IP-HIF1a, SerRS-DD	Yes	1.8e-05	0.8981	3.753	-2.855	0.1194	23.91	4

## Sheet: Fig 3G
Experiment 1	Ct (beta-actin)			average Ct(beta-actin)		Ct(VEGFA)				Ct(VEGFA)-Ct(Beta-actin)				Relative VEGFA levels				Average		VEGFA induction (Hypoxia/Normoxia)
Vector, normoxia	32.5531	32.7691	32.5366	32.6196		35.8048	36.3316	ND		3.18516	3.712	#VALUE!		1.20032	0.833112	#VALUE!		1		1
Vector, hypoxia	29.9998	29.8376	29.949	29.9288		ND	31.6035	31.4931		#VALUE!	1.67469	1.5643		#VALUE!	3.41974	3.69169		3.55571		3.55571
SerRS-WT, normoxia	30.5067	30.6521	30.4468	30.5352		ND	33.61	37.2861		#VALUE!	3.0748	6.75091		#VALUE!	1.29574	0.101367		0.698556		1
SerRS-WT, hypoxia	32.4342	32.564	32.4747	32.491		33.4243	ND	33.4234		0.933377	#VALUE!	0.93248		5.71677	#VALUE!	5.72033		5.71855		8.18624
SerRS-AA, normoxia	32.0629	32.2652	32.2223	32.1834		ND	36.1072	ND		#VALUE!	3.92375	#VALUE!		#VALUE!	0.719379	#VALUE!		0.719379		1
SerRS-AA, hypoxia	31.2182	31.0947	31.1969	31.1699		33.5161	35.4123	33.6954		2.34616	4.2424	2.52542		2.14715	0.576814	1.89626		1.54007		2.14084
Experiment 2
Vector, normoxia	20.5754	20.7882	20.6308	20.6648		24.4306	24.5113	24.4661		3.76584	3.84645	3.8013		1.02718	0.971362	1.00224		1		1
Vector, hypoxia	23.4423	ND	22.7744	23.1083		23.9207	24.0989	23.9739		0.812406	0.990588	0.865605		7.95644	7.03202	7.66838		7.55228		7.55228
SerRS-WT, normoxia	21.1663	21.1285	20.9524	21.0824		25.1044	25.0862	25.0387		4.02203	4.00376	3.95627		0.860055	0.871016	0.900164		0.877078		1
SerRS-WT, hypoxia	23.2742	23.825	23.6763	23.7506		24.6301	24.6094	24.6204		0.879422	0.858752	0.869761		7.59529	7.7049	7.64632		7.64884		8.72082
Experiment 3
Vector, normoxia	21.0152	20.8166	19.9939	20.6086		25.2951	25.3724	25.3669		4.68654	4.76383	4.75836		1.03505	0.981061	0.984788		1		1
Vector, hypoxia	22.7533	22.5807	22.5682	22.6341		25.2218	25.2082	25.1678		2.58771	2.57412	2.5337		4.43376	4.47573	4.60289		4.50412		4.50412
SerRS-WT, normoxia	20.3839	20.7134	20.6131	20.5701		25.9522	25.8992	25.5052		5.38209	5.32905	4.93508		0.639117	0.663049	0.871253		0.724473		1
SerRS-WT, hypoxia	22.1635	22.3326	22.5028	22.333		25.6105	25.9496	25.9149		3.27751	3.6166	3.58195		2.74866	2.17293	2.22575		2.38245		3.28852
SerRS-AA, normoxia	21.2765	21.2099	21.2232	21.2365		27.6414	27.7215	26.84		6.40486	6.48495	5.60352		0.314555	0.297568	0.548181		0.386768		1
SerRS-AA, hypoxia	22.1661	21.8692	22.0276	22.021		27.7588	26.7759	27.5493		5.73778	4.75492	5.52828		0.499467	0.98714	0.577529		0.688045		1.77896
Experiment 4
Vector, normoxia	19.805	19.7103	19.6201	19.7118		26.0383	25.9247	25.9108		6.32651	6.2129	6.199		0.945814	1.0233	1.03321		1		1
Vector, hypoxia	19.9759	19.9227	19.734	19.8775		23.3178	23.4448	23.3966		3.44025	3.56726	3.51911		6.99289	6.40358	6.62091		6.67246		6.67246
SerRS-WT, normoxia	19.8606	19.7287	19.7316	19.7736		26.3134	27.0464	26.3586		6.53974	7.27279	6.58495		0.815862	0.490847	0.79069		0.699133		1
SerRS-WT, hypoxia	20.3135	20.0446	20.1236	20.1606		24.5896	24.3237	25.0498		4.42902	4.16316	4.88922		3.52375	4.23681	2.56136		3.44064		4.9213
SerRS-AA, normoxia	19.8945	19.6568	19.843	19.7981		27.4778	27.5028	26.934		7.6797	7.70474	7.13593		0.370216	0.363846	0.53969		0.424584		1
SerRS-AA, hypoxia	20.4175	20.2365	20.19	20.2813		25.6596	26.5374	26.2746		5.37823	6.25604	5.99329		1.82502	0.993161	1.19155		1.33658		3.14797
t-test, VEGFA mRNA levels	Normoxia vs Hypoxia, Significant?	P value	Mean of Normoxia	Mean of Hypoxia	Difference	SE of difference	t ratio	df	Adjusted P Value
Vector	Yes	0.002644	1	5.571	-4.571	0.9282	4.925	6	0.007911
SerRS-WT	Yes	0.013904	0.7498	4.798	-4.048	1.179	3.434	6	0.027615
SerRS-AA	No	0.071018	0.5102	1.188	-0.678	0.2776	2.442	4	0.071018
t-test, VEGFA mRNA Induction	Significant?	P value	Mean of Normoxia	Mean of Hypoxia	Difference	SE of difference	t ratio	df	Adjusted P Value
Vector	Yes	0.002644	1	5.571	-4.571	0.9282	4.925	6	0.007911
SerRS-WT	Yes	0.006724	1	6.279	-5.279	1.303	4.05	6	0.013402
SerRS-AA	Yes	0.029637	1	2.356	-1.356	0.4096	3.311	4	0.029637

## Sheet: Fig 3H
Experiment 1	Ct(beta-actin)			mean Ct(beta-actin)		Ct(VEGFA)				Ct(VEGFA)-Ct(beta-actin)				Relative VEGFA mRNA levels
DMSO, normoxia	18.9466	19.9906	19.7712	19.5695		25.5464	25.9836	26.7741		5.97698	6.41412	7.20461		1.46909	1.08506	0.627328
DMSO, hypoxia	20.1907	18.8719	20.182	19.7482		24.299	24.3477	24.4234		4.55082	4.59945	4.67521		3.94789	3.81704	3.62177
KU-55933, hypoxia	20.1348	19.985	18.8532	19.6576		25.2868	25.325	25.3094		5.62913	5.66735	5.65178		1.86966	1.82078	1.84054
VE-821, hypoxia	17.6909	18.301	17.6806	17.8908		24.5731	24.7	24.5325		6.68226	6.80912	6.6417		0.901031	0.825182	0.926723
Experiment 2
DMSO, normoxia	18.5016	18.6644	18.5511	18.5724		25.124	25.1284	25.0923		6.55163	6.55598	6.51991		0.993695	0.990704	1.01579
DMSO, hypoxia	20.148	19.975	20.0688	20.0639		24.129	24.1106	24.3726		4.0651	4.04664	4.30867		5.56896	5.64067	4.70383
KU-55933, hypoxia	21.2331	20.2755	20.2283	20.5789		24.9989	25.0096	25.04		4.41999	4.43068	4.46107		4.35452	4.32239	4.2323
VE-821, hypoxia	20.8537	20.5965	20.4823	20.6442		26.2909	26.1694	25.9584		5.64676	5.52521	5.31424		1.86058	2.02413	2.34285
Unpaired t-test
	KU-55933, hypoxia			VE-821, hypoxia
	vs.			vs.
	DMSO, hypoxia			DMSO, hypoxia
P value	0.0494			<0.0001
P value summary	*			****
Significantly different (P < 0.05)?	Yes			Yes
One- or two-tailed P value?	Two-tailed			Two-tailed
t, df	t=2.235, df=10			t=6.716, df=10
How big is the difference?
Mean of column B	4.55			4.55
Mean of column C	3.073			1.48
Difference between means (C - B) ± SEM	-1.477 ± 0.6607			-3.070 ± 0.4571
95% confidence interval	-2.949 to -0.004563			-4.088 to -2.051
R squared (eta squared)	0.3331			0.8185
F test to compare variances
F, DFn, Dfd	2.263, 5, 5			1.779, 5, 5
P value	0.3909			0.5425
P value summary	ns			ns
Significantly different (P < 0.05)?	No			No
Data analyzed
Sample size, column B	6			6
Sample size, column C	6			6

## Sheet: Fig 3I
PCR Plate #1		Ct				Quantification (%)
Standard	0.1% input	35.2127	36.5734	37.4906		0.01
Standard	1% input	35.4472	34.7413	35.5265		0.1
Standard	10% input	32.8481	32.1779	33.5936		1
Standard	100% input	29.0862	29.0706	28.7325		10
								average(%)
Unknown	SerRS-WT, normoxia; sample #1	32.4766	32.0034			0.729404	1.13278	0.931091
Unknown	SerRS-WT, normoxia; sample #2	32.1614	32.3032			0.977959	0.857038	0.917499
Unknown	SerRS-WT, normoxia; sample #3	32.6635	31.744			0.612991	1.44188	1.02744
Unknown	SerRS-WT, hypoxia; sample #1	34.4121	34.5214			0.120503	0.108858	0.114681
Unknown	SerRS-WT, hypoxia; sample #2	33.7337	33.3415			0.226514	0.326226	0.27637
Unknown	SerRS-WT, hypoxia; sample #3	34.2009	32.9885			0.14667	0.453049	0.299859
Unknown	SerRS-WT, hypoxia+VE-821; sample #1	32.4322	32.76			0.760142	0.560356	0.660249
Unknown	SerRS-WT, hypoxia+VE-822; sample #2	32.0893	32.4936			1.04577	0.717938	0.881854
Unknown	SerRS-WT, hypoxia+VE-823; sample #3	31.7975	32.3587			1.37194	0.813936	1.09294
PCR Plate #2		Ct				Quantification (%)
Standard	0.1% input	33.1401	34.0725	33.6259		0.01
Standard	1% input	31.7166	31.5975	31.6264		0.1
Standard	10% input	30.1738	29.7135	29.8025		1
Standard	100% input	25.6548	25.6182	25.3803		10
								average(%)
Unknown	SerRS-AA, normoxia; sample #2	29.0455	29.0856			0.863335	0.833136	0.848236
Unknown	SerRS-AA, normoxia; sample #3	28.9886	29.1272			0.908123	0.802933	0.855528
Unknown	SerRS-AA, hypoxia; sample #1	29.3377	29.284			0.666076	0.698626	0.682351
Unknown	SerRS-AA, hypoxia; sample #2	29.106	29.1189			0.818211	0.80889	0.81355
Unknown	SerRS-AA, hypoxia; sample #3	29.7639	29.2322			0.456216	0.73148	0.593848
Unknown	SerRS-AA, hypoxia+VE-821; sample #1	29.1779	29.4115			0.767596	0.623823	0.69571
Unknown	SerRS-AA, hypoxia+VE-822; sample #2	29.2916	29.8643			0.693869	0.417326	0.555598
Unknown	SerRS-AA, hypoxia+VE-823; sample #3	29.031	29.6707			0.874553	0.495596	0.685075
Unknown	SerRS-DD, normoxia; sample #1	30.2597	30.3067			0.293784	0.281778	0.287781
Unknown	SerRS-DD, normoxia; sample #2	30.4427	30.1844			0.249724	0.314079	0.281901
Unknown	SerRS-DD, normoxia; sample #3	30.278	29.9771			0.289031	0.377558	0.333294
Unknown	SerRS-DD, hypoxia; sample #1	30.1954	30.2608			0.311033	0.293496	0.302264
Unknown	SerRS-DD, hypoxia; sample #2	30.0221	30.7294			0.36277	0.193608	0.278189
Unknown	SerRS-DD, hypoxia; sample #3	30.0566	30.1108			0.351827	0.335307	0.343567
Unknown	SerRS-DD, hypoxia+VE-821; sample #1	31.193	30.6065			0.128283	0.215925	0.172104
Unknown	SerRS-DD, hypoxia+VE-822; sample #2	30.4057	30.1857			0.258062	0.313725	0.285893
Unknown	SerRS-DD, hypoxia+VE-823; sample #3	30.1068	29.6654			0.336496	0.497908	0.417202
t-test	Normoxia vs Hypoxia, Significant?	P value	Mean of Normoxia	Mean of Hypoxia	Difference	SE of difference	t ratio	df	Adjusted P Value
SerRS-WT	Yes	0.000424	0.9587	0.2303	0.7284	0.06772	10.76	4	0.00127
SerRS-AA	No	0.124206	0.8286	0.6966	0.132	0.06798	1.941	4	0.232985
SerRS-DD	No	0.793452	0.301	0.308	-0.007015	0.02506	0.2799	4	0.793452
	Hypoxia vs Hypoxia+VE-821, Significant?	P value	Mean of Hypoxia	Mean of Hypoxia+VE-821	Difference	SE of difference	t ratio	df	Adjusted P Value
SerRS-WT	Yes	0.009293	0.2303	0.8783	-0.648	0.1378	4.702	4	0.027619
SerRS-AA	No	0.54852	0.6966	0.6455	0.05112	0.07811	0.6545	4	0.796166
SerRS-DD	No	0.835271	0.308	0.2917	0.01627	0.07334	0.2219	4	0.835271

[truncated: 19 more sheets: Fig 4A, Fig 4B, Fig 4D, Fig 5C, Fig 6A, Fig 6C, Fig 6E, Fig 6F, Fig 6H, Fig 6J, Fig 6L, S5 Fig, S7B Fig, S8B Fig, S9C Fig, S10A Fig, S10B Fig, S11A Fig, S11C Fig]
